# Supplementary material for: Quantitative Determination of Nitrofurazone Metabolites in Animal-Derived Foods Based on a Background Fluorescence Quenching Immunochromatographic Assay
Source: Foods. 2021 Jul 20;10(7):1668. doi: 10.3390/foods10071668 (PMC8307092; doi:10.3390/foods10071668)
Supplement: Supplementary file 1 [file foods-10-01668-s001.zip]

Archive with 1 entries (1 files):
- foods-1270797-supplementary.pdf
